# Supplementary material for: Identifying Modules of Coexpressed Transcript Units and Their Organization of Saccharopolyspora erythraea from Time Series Gene Expression Profiles
Source: PLoS One. 2010 Aug 12;5(8):e12126. doi: 10.1371/journal.pone.0012126 (PMC2920828; doi:10.1371/journal.pone.0012126)
Supplement: Table S1 — Analysis of module-trait (erythromycin production) associations. (0.03 MB XLS) [file pone.0012126.s004.xls]

## Sheet: regulon-trait(ery) associations
time regulon	-4	-3	-2	-1	0	1	2	3	4	5	6
ME1	-0.214197	-0.0151301	0.176284	0.345213	-0.0808264	0.0910527	0.272034	0.421579	0.539547	0.630704	0.700854
ME2	-0.105053	0.0926085	0.2783	0.438496	-0.00995774	0.153928	0.331418	0.476007	0.588424	0.673989	0.738782
ME3	-0.564453	-0.696563	-0.79657	-0.86218	-0.648603	-0.782079	-0.859944	-0.901152	-0.915394	-0.911891	-0.897427
ME4	-0.448423	-0.601754	-0.725411	-0.814467	-0.471829	-0.5969	-0.713727	-0.793442	-0.843064	-0.870904	-0.88385
ME5	-0.0526471	0.121469	0.28404	0.423751	0.144881	0.277073	0.447314	0.582591	0.685131	0.761119	0.817006
ME6	-0.0187936	0.175499	0.355255	0.508039	0.228734	0.386568	0.553112	0.682073	0.777077	0.84523	0.893456
ME7	-0.448504	-0.605059	-0.731809	-0.823155	-0.587135	-0.732851	-0.830189	-0.889679	-0.920085	-0.930444	-0.927716
ME8	0.388273	0.514967	0.617078	0.690984	0.432253	0.573962	0.693033	0.775435	0.827792	0.858179	0.873356
ME9	-0.0275938	-0.206714	-0.370549	-0.507638	-0.315486	-0.525666	-0.670513	-0.77717	-0.851155	-0.900361	-0.931812
ME10	0.378332	0.219914	0.0598393	-0.0874887	0.0215099	-0.238123	-0.412828	-0.553713	-0.662285	-0.744289	-0.805948
ME11	-0.412263	-0.541774	-0.645388	-0.719586	-0.437697	-0.58603	-0.708248	-0.792796	-0.846499	-0.87767	-0.893281
ME12	0.306477	0.485001	0.637908	0.757072	0.671698	0.797539	0.893493	0.950762	0.978741	0.98685	0.982215
ME13	0.315353	0.487856	0.634864	0.748867	0.354828	0.495158	0.642757	0.751897	0.827906	0.878656	0.911246
ME14	-0.086124	-0.269309	-0.434366	-0.570676	-0.247887	-0.400299	-0.556118	-0.675265	-0.76177	-0.822772	-0.865071
ME15	-0.786981	-0.874143	-0.923961	-0.938996	-0.754628	-0.79673	-0.811985	-0.799433	-0.769557	-0.730499	-0.687399
ME16	-0.71206	-0.58616	-0.442621	-0.296635	-0.335869	-0.185962	-0.0061341	0.151992	0.284394	0.392901	0.481499
ME17	0.864548	0.924698	0.94763	0.938304	0.910523	0.86066	0.784727	0.694495	0.601673	0.512792	0.430487
ME18	-0.112639	0.0830487	0.267356	0.426538	0.108805	0.304637	0.477069	0.613357	0.716071	0.791711	0.846949
ME19	0.791744	0.688095	0.56227	0.429287	0.404356	0.195946	0.0257	-0.125318	-0.252864	-0.358318	-0.445209
ME20	-0.298305	-0.451691	-0.581664	-0.681892	-0.362523	-0.494677	-0.635544	-0.738863	-0.810034	-0.856812	-0.886118
ME21	-0.381672	-0.207537	-0.0324228	0.128849	0.302254	0.378045	0.458227	0.516535	0.556692	0.583462	0.600888
ME22	-0.671429	-0.750606	-0.79808	-0.816177	-0.787014	-0.93065	-0.883908	-0.815605	-0.738288	-0.659922	-0.584501
ME23	0.877863	0.826547	0.745284	0.646438	0.568447	0.441441	0.319971	0.202251	0.0953958	0.00145219	-0.0802653
ME24	-0.321204	-0.483816	-0.621078	-0.725775	-0.41722	-0.57282	-0.696405	-0.782997	-0.83909	-0.872766	-0.890852
ME25	0.907698	0.891605	0.842226	0.770188	0.731598	0.586818	0.432801	0.284284	0.150243	0.0331575	-0.0679809
ME26	-0.363825	-0.46723	-0.548908	-0.606631	-0.39825	-0.5581	-0.672443	-0.751465	-0.801685	-0.830978	-0.845931
ME27	-0.885571	-0.893963	-0.867803	-0.81588	-0.783538	-0.664683	-0.531623	-0.398451	-0.274986	-0.164891	-0.0682005
*Each cell contains the corresponding correlation of regulon and erythormycin production.
*The time column represents shifting the time points of erythormycin production from 4 hours ahead to 6 hours behind.
