# Supplementary material for: Identifying Modules of Coexpressed Transcript Units and Their Organization of Saccharopolyspora erythraea from Time Series Gene Expression Profiles
Source: PLoS One. 2010 Aug 12;5(8):e12126. doi: 10.1371/journal.pone.0012126 (PMC2920828; doi:10.1371/journal.pone.0012126)
Supplement: Table S2 — Comparison with the methods of Madeira (2009) and Kiddle (2010). (0.05 MB XLS) [file pone.0012126.s005.xls]

## Sheet: Madeira method
	ME1	ME2	ME3	ME4	ME5	ME6	ME7	ME8	ME9	ME10	ME11	ME12	ME13	ME14	ME15	ME16	ME17	ME18	ME19	ME20	ME21	ME22	ME23	ME24	ME25	ME26	ME27	Total
clu1	0	1	21	6	0	0	28	0	1	0	5	1	1	0	8	0	3	0	0	2	0	1	0	1	0	0	0	79
clu2	10	3	0	0	2	0	0	0	0	0	0	0	0	0	1	18	0	0	0	0	5	1	0	0	0	0	6	46
clu3	102	50	1	0	25	23	0	1	3	1	2	0	6	3	0	10	0	10	1	3	1	0	0	0	0	2	0	244
clu4	3	5	0	4	1	0	0	0	3	10	0	0	1	5	0	0	0	3	0	2	0	0	0	1	0	2	0	40
clu5	9	7	0	8	0	0	3	0	13	24	3	0	2	12	0	0	0	5	0	0	0	0	0	6	0	2	0	94
clu6	2	2	0	7	0	0	1	0	1	0	0	0	0	9	0	0	0	0	0	0	0	0	0	0	0	0	0	22
clu7	27	12	0	0	20	5	0	1	0	0	0	3	3	1	0	0	0	2	0	0	2	0	0	0	0	0	0	76
clu8	0	0	2	3	0	0	0	0	0	0	0	1	0	0	0	0	8	0	0	0	0	2	0	0	0	0	0	16
clu9	0	0	10	0	0	0	2	0	0	0	1	0	0	0	5	0	3	0	0	0	0	1	0	0	0	2	2	26
clu10	32	12	0	0	13	1	0	1	0	1	0	0	0	0	0	11	0	0	0	0	2	2	0	0	0	0	0	75
clu11	0	0	0	0	1	0	0	2	0	1	1	0	0	0	1	0	4	0	3	0	0	0	5	0	8	0	0	26
clu12	0	0	10	0	1	0	2	4	0	0	8	0	2	0	2	0	2	0	0	3	0	2	0	0	0	1	0	37
clu13	4	3	5	5	0	1	1	8	0	0	2	12	6	0	0	0	5	0	0	1	0	2	0	0	0	0	0	55
clu14	1	0	3	1	3	1	0	5	0	0	4	0	0	0	0	0	0	0	0	2	0	0	0	0	0	0	0	20
clu15	5	4	0	0	1	0	0	0	0	0	0	0	0	0	0	5	0	0	0	0	2	0	0	0	0	0	0	17
clu16	11	12	25	33	1	6	37	15	20	1	18	11	12	11	4	0	1	1	0	7	0	2	0	12	0	4	0	244
clu17	19	13	8	25	7	8	6	6	30	25	7	2	11	19	0	0	0	6	5	8	0	0	1	7	1	3	0	217
clu18	4	2	0	1	0	0	0	6	0	0	3	9	4	0	2	0	12	0	0	1	1	1	0	0	1	0	1	48
clu19	7	10	28	23	0	2	38	3	12	7	16	2	6	9	14	0	5	4	1	3	5	5	1	12	0	7	4	224
clu20	6	9	27	13	3	3	37	12	8	3	10	7	1	1	6	0	22	0	2	2	0	8	0	9	4	4	1	199
clu21	1	0	0	0	1	0	0	0	0	0	1	0	1	0	0	1	2	0	1	0	0	0	5	0	6	0	1	20
clu22	1	0	1	6	0	1	2	0	15	0	5	0	3	1	1	0	0	1	0	2	0	0	0	9	0	1	0	49
clu23	0	0	3	2	0	0	4	0	0	0	0	0	0	0	5	0	3	0	0	0	0	0	0	0	0	0	0	17
clu24	1	0	0	0	0	0	0	0	0	1	0	0	0	0	1	0	0	0	0	0	6	3	1	0	0	0	1	14
clu25	49	23	0	1	12	7	0	0	0	1	1	4	5	1	0	7	0	2	0	1	1	3	0	1	2	0	1	122
Total	238	117	74	57	56	52	52	47	46	46	46	43	36	35	34	32	31	28	28	24	23	23	21	21	19	15	10
*Madeira method
Each row of the table corresponds to one cluster identified by Madeira method.
Each column corresponds to one module identified by our method.
Numbers in the table indicate gene counts in the intersection of the corresponding modules and clusters. red characters with yellow background represent those gene counts with a significant P value.
Background color indicates group categary. Tan, blue, green, red correspond to group 1,2,3,4 respectively.

## Sheet: Kiddle method
	ME1	ME2	ME3	ME4	ME5	ME6	ME7	ME8	ME9	ME10	ME11	ME12	ME13	ME14	ME15	ME16	ME17	ME18	ME19	ME20	ME21	ME22	ME23	ME24	ME25	ME26	ME27	Total
clu1	32	19	0	0	1	1	0	0	0	0	0	0	1	0	0	0	0	0	0	0	0	0	0	0	0	0	0	54
clu2	18	12	0	1	0	0	0	0	0	0	0	0	1	1	0	0	0	5	0	0	0	0	0	0	0	0	0	38
clu3	30	9	0	0	0	1	0	0	0	0	0	0	0	0	0	0	0	1	0	0	0	0	0	0	0	0	0	41
clu4	7	4	0	0	19	6	0	0	0	0	0	0	1	1	0	0	0	0	0	0	0	0	0	0	0	0	0	38
clu5	11	8	0	0	2	7	0	0	0	0	0	0	0	1	0	4	0	2	0	1	0	0	0	0	0	0	0	36
clu6	26	5	0	0	0	0	0	0	0	0	0	0	0	0	0	0	2	0	0	0	0	0	0	0	0	0	0	33
clu7	16	12	0	0	0	2	0	0	0	0	0	0	2	0	0	0	0	1	0	0	0	0	0	0	0	0	0	33
clu8	5	7	0	1	6	4	0	0	0	0	1	0	3	0	0	0	0	0	0	1	0	0	0	0	0	0	0	28
clu9	20	9	0	0	0	0	0	0	0	0	0	1	0	0	0	0	1	0	0	0	2	0	1	0	0	0	0	34
clu10	3	0	1	1	3	2	0	7	0	0	0	4	7	1	0	0	0	0	0	1	0	0	0	0	0	0	0	30
clu11	1	0	2	0	0	0	0	7	0	0	7	1	2	0	0	0	0	0	0	6	0	0	0	0	0	0	0	26
clu12	0	0	2	6	1	1	0	1	0	0	5	0	2	0	0	0	0	0	0	5	0	0	0	0	0	1	0	24
clu13	0	0	0	1	3	1	0	0	0	0	0	4	5	6	0	0	0	2	0	0	1	0	0	0	0	0	0	23
clu14	0	0	1	4	0	1	13	0	0	0	0	0	0	0	0	0	0	1	0	0	0	0	0	1	0	0	0	21
clu15	0	0	11	2	0	0	0	0	0	0	2	0	1	0	1	0	0	0	0	1	0	0	0	0	0	4	0	22
clu16	3	4	0	6	0	0	0	0	0	0	1	0	0	11	0	0	0	0	0	0	0	0	0	0	0	0	0	25
clu17	3	1	0	0	0	0	0	0	3	13	0	0	0	0	0	0	0	2	0	0	0	0	0	0	0	0	0	22
clu18	0	0	0	5	0	0	0	0	1	0	1	0	0	4	0	0	0	1	0	0	0	1	0	6	0	0	0	19
clu19	0	0	6	0	0	1	9	0	0	0	2	2	0	0	0	0	0	0	0	0	0	0	0	0	0	0	0	20
clu20	0	0	7	6	0	0	0	0	0	0	6	0	0	1	0	0	0	0	0	0	0	0	0	0	0	0	0	20
clu21	3	1	0	0	0	5	1	0	4	0	0	1	1	1	0	0	0	1	0	0	0	0	0	0	0	0	0	18
clu22	1	0	0	0	0	0	2	0	8	0	0	0	0	1	0	0	0	0	0	0	0	0	0	6	0	0	0	18
clu23	1	0	0	0	6	1	0	6	0	0	1	0	0	0	0	0	0	0	0	4	0	0	0	0	0	0	0	19
clu24	0	0	0	0	0	0	0	0	14	2	0	0	0	0	0	0	0	0	0	0	0	0	0	0	0	0	0	16
clu25	0	0	5	2	1	0	0	3	0	0	1	5	2	0	0	0	0	0	0	1	0	0	0	0	0	0	0	20
clu26	0	0	1	0	0	0	0	0	9	1	0	0	2	2	0	0	0	1	0	0	0	0	0	0	0	0	0	16
clu27	0	0	9	2	0	0	0	1	0	0	1	1	0	0	5	0	0	0	0	0	0	2	0	0	0	0	0	21
clu28	1	1	5	2	0	0	2	3	0	0	3	1	3	0	0	0	0	0	0	1	0	0	0	0	0	0	0	22
clu29	0	0	3	8	0	0	0	0	0	0	1	1	1	0	0	0	0	0	0	0	0	0	0	0	0	0	0	14
clu30	3	1	0	0	5	1	0	0	0	0	0	0	0	0	0	8	0	0	0	0	0	0	0	0	0	0	0	18
clu31	0	0	3	3	0	0	0	0	0	0	0	0	0	0	9	0	0	0	0	0	0	0	0	0	0	0	0	15
clu32	7	3	0	0	0	0	0	0	0	1	0	0	0	0	0	5	0	0	0	0	0	0	0	0	0	0	0	16
clu33	0	0	0	0	0	0	0	0	0	0	0	0	0	0	0	0	0	0	15	0	0	0	0	0	1	0	0	16
clu34	7	1	0	0	0	2	0	0	0	0	0	0	0	0	0	0	0	5	0	0	0	0	0	0	0	0	0	15
clu35	0	0	0	0	0	0	0	0	0	0	0	0	0	0	1	0	16	0	0	0	0	0	0	0	0	0	0	17
clu36	0	0	3	1	0	0	0	6	0	0	4	0	0	0	0	0	0	0	0	0	0	1	0	0	0	1	0	16
clu37	0	0	0	0	0	0	0	0	0	8	0	0	0	0	0	1	0	1	2	0	0	0	0	0	0	0	0	12
clu38	0	0	3	0	0	1	1	0	0	0	1	6	0	1	0	0	0	0	0	0	0	1	0	0	0	0	0	14
clu39	0	1	0	0	0	1	0	0	0	0	0	8	0	0	0	0	0	0	0	0	4	0	1	0	0	0	0	15
clu40	8	4	0	0	0	0	0	0	0	0	0	0	1	0	0	0	0	0	0	0	0	0	0	0	0	0	0	13
clu41	2	0	0	0	0	0	0	0	1	10	0	0	0	0	0	0	0	0	0	0	0	0	0	0	0	0	0	13
clu42	0	0	0	0	0	0	9	0	3	0	0	0	0	0	0	0	0	0	0	0	0	0	0	1	0	0	0	13
clu43	3	2	0	0	0	2	0	0	0	0	0	0	0	0	1	4	0	0	1	0	0	0	0	0	0	0	0	13
clu44	0	0	0	0	0	0	0	5	0	0	7	0	0	0	0	0	0	0	0	1	0	1	0	0	0	3	0	17
clu45	0	0	0	0	0	1	0	0	1	1	0	0	0	0	0	0	0	0	2	0	1	0	8	0	0	0	0	14
clu46	0	0	0	0	0	0	0	0	0	0	0	0	0	0	0	0	0	0	3	0	0	0	5	0	3	0	0	11
clu47	3	1	0	0	0	0	0	0	0	5	0	0	0	0	0	1	0	0	3	0	0	0	0	0	0	0	0	13
clu48	0	0	1	0	0	0	4	0	0	0	0	0	0	0	5	0	0	0	0	0	0	0	0	0	0	0	0	10
clu49	0	0	0	0	0	0	0	0	0	1	0	0	0	0	1	0	2	1	0	0	0	0	2	0	1	0	3	11
clu50	5	0	0	0	3	3	0	0	0	0	0	0	0	0	0	0	1	0	0	0	0	0	0	0	0	0	0	12
clu51	0	0	1	0	0	0	5	0	0	0	0	0	0	0	0	0	0	0	0	0	0	0	0	4	0	0	0	10
clu52	0	0	0	0	0	0	0	0	0	0	0	0	0	0	0	8	0	0	0	0	2	0	0	0	0	0	0	10
clu53	1	3	1	2	0	0	0	0	0	0	0	0	1	2	0	0	0	0	0	1	1	0	0	0	0	0	0	12
clu54	0	0	2	0	0	2	0	0	0	0	1	0	0	0	0	0	0	0	0	0	0	0	0	0	0	6	0	11
clu55	0	0	0	0	3	2	0	4	0	0	0	2	0	0	0	0	0	0	0	0	1	0	0	0	0	0	0	12
clu56	5	1	0	0	0	0	0	1	2	1	0	0	0	0	0	0	0	1	0	0	1	0	0	0	0	0	0	12
clu57	1	0	0	0	0	2	0	0	0	0	0	4	0	0	1	0	0	1	0	0	0	0	0	0	0	0	0	9
clu58	3	4	0	0	0	0	0	0	0	0	0	0	0	1	0	0	0	1	0	0	0	0	0	0	0	0	0	9
clu59	1	1	0	0	0	0	3	0	0	1	0	0	0	0	0	0	1	0	0	0	0	2	0	1	0	0	1	11
clu60	0	0	0	0	0	0	0	0	0	0	0	0	0	0	7	0	0	0	0	1	0	0	0	2	0	0	0	10
clu61	2	3	0	1	2	1	0	0	0	0	0	0	0	1	0	0	0	0	0	0	0	0	0	0	0	0	0	10
clu62	0	0	3	1	0	0	0	0	0	0	0	0	0	0	1	0	0	0	0	0	0	3	0	0	0	0	0	8
clu63	1	0	0	0	0	1	0	0	0	0	0	0	0	0	1	0	0	1	1	0	1	0	2	0	2	0	0	10
clu64	0	0	0	0	0	0	0	0	0	0	0	0	0	0	0	0	1	0	0	0	0	1	0	0	6	0	0	8
clu65	2	0	0	0	0	0	0	0	0	0	0	0	0	0	0	0	1	0	0	0	0	0	0	0	5	0	0	8
clu66	0	0	3	2	0	0	0	0	0	0	0	0	0	0	0	0	0	0	0	0	0	2	0	0	0	0	0	7
clu67	0	0	0	0	0	0	3	1	0	0	0	0	0	0	0	0	0	0	0	0	0	4	0	0	0	0	0	8
clu68	0	0	0	0	0	0	0	0	0	0	0	0	0	0	0	0	0	0	1	0	0	0	1	0	1	0	3	6
clu69	0	0	0	0	0	0	0	0	0	0	0	0	0	0	0	0	0	0	0	0	5	0	0	0	0	0	0	5
clu70	0	0	0	0	0	0	0	0	0	0	0	0	0	0	1	0	5	0	0	0	0	0	0	0	0	0	0	6
clu71	0	0	0	0	0	0	0	0	0	0	0	2	0	0	0	0	1	0	0	0	1	2	0	0	0	0	0	6
clu72	0	0	1	0	0	0	0	2	0	0	0	0	0	0	0	0	0	0	0	0	0	2	0	0	0	0	0	5
clu73	0	0	0	0	0	0	0	0	0	0	0	0	0	0	0	1	0	0	0	0	0	1	1	0	0	0	3	6
clu74	1	0	0	0	0	0	0	0	0	0	0	0	0	0	0	0	0	0	0	0	3	0	0	0	0	0	0	4
clu75	2	0	0	0	0	0	0	0	0	2	0	0	0	0	0	0	0	0	0	0	0	0	0	0	0	0	0	4
clu76	0	0	0	0	1	0	0	0	0	0	1	0	0	0	0	0	0	0	0	0	0	0	0	0	0	0	0	3
Total	238	117	74	57	56	52	52	47	46	46	46	43	36	35	34	32	31	28	28	24	23	23	21	21	19	15	10
*Kiddle method
Each row of the table corresponds to one cluster identified by Madeira method.
Each column corresponds to one module identified by our method.
Numbers in the table indicate gene counts in the intersection of the corresponding modules and clusters. red characters with yellow background represent those gene counts with a significant P value.
Background color indicates group categary. Tan, blue, green, red correspond to group 1,2,3,4 respectively.
